# Supplementary material for: Analyzing the impact of spatial centrality and courtyard diversity on tourist attractions in the walled city of Lefkoşa
Source: PLoS One. 2025 Aug 22;20(8):e0330956. doi: 10.1371/journal.pone.0330956 (PMC12373240; doi:10.1371/journal.pone.0330956)
Supplement: S1 Data — (ZIP) [file pone.0330956.s001.zip]

Archive with 37 entries (33 files):
- Minimal Data Set/
- Minimal Data Set/001 Centrality Measurments.r
- Minimal Data Set/002 PAgerank Centrality.r
- Minimal Data Set/003 Straightness Centrality.r
- Minimal Data Set/Cenrtality Values.xls
- Minimal Data Set/Edge10.shx
- Minimal Data Set/Edge8.dbf
- Minimal Data Set/Edge8.prj
- Minimal Data Set/Edge8.sbn
- Minimal Data Set/Edge8.sbx
- Minimal Data Set/Edge8.shp
- Minimal Data Set/Edges.cpg
- Minimal Data Set/Edges.dbf
- Minimal Data Set/Edges.prj
- Minimal Data Set/Edges.sbn
- Minimal Data Set/Edges.sbx
- Minimal Data Set/Edges.shp
- Minimal Data Set/GLR.dbf
- Minimal Data Set/GLR.prj
- Minimal Data Set/GLR.sbn
- Minimal Data Set/GLR.sbx
- Minimal Data Set/GLR.shp
- Minimal Data Set/GLR.shp.xml
- Minimal Data Set/GLR.shx
- Minimal Data Set/QGIS_Ready_Data.csv
- Minimal Data Set/Spatial Autocorrelation Report Straighness.html
- Minimal Data Set/Spatial Autocorrelation Report Straighness_files/
- Minimal Data Set/Spatial Autocorrelation Report Straighness_files/clusteredBox01.png
- Minimal Data Set/Spatial Autocorrelation Report Straighness_files/clusteredValues01.png
- Minimal Data Set/Spatial Autocorrelation Report_AvG 29.html
- Minimal Data Set/Spatial Autocorrelation Report_AvG 29_files/
- Minimal Data Set/Spatial Autocorrelation Report_AvG 29_files/randomBox.png
- Minimal Data Set/Spatial Autocorrelation Report_AvG 29_files/randomValues.png
- Minimal Data Set/Spatial Autocorrelation Report_AvG 30.html
- Minimal Data Set/Spatial Autocorrelation Report_AvG 30_files/
- Minimal Data Set/Spatial Autocorrelation Report_AvG 30_files/randomBox.png
- Minimal Data Set/Spatial Autocorrelation Report_AvG 30_files/randomValues.png
