# Supplementary material for: Analyzing the impact of spatial centrality and courtyard diversity on tourist attractions in the walled city of Lefkoşa
Source: PLoS One. 2025 Aug 22;20(8):e0330956. doi: 10.1371/journal.pone.0330956 (PMC12373240; doi:10.1371/journal.pone.0330956)
Supplement: S1 Data — (ZIP) [file pone.0330956.s001.zip › Minimal Data Set/001 Centrality Measurments.r]

# Load required libraries
library(sf)
library(igraph)
library(dplyr)
library(ggplot2)
library(scales)
library(RColorBrewer)

# Step 1: Load the street network shapefile
shapefile_path <- "shape.shp" # Replace with the actual path to your shapefile
street_shapefile <- st_read(shapefile_path)

# Step 2: Ensure geometries are valid
street_shapefile <- st_make_valid(street_shapefile)

# Step 3: Check geometry type
if (!all(st_geometry_type(street_shapefile) == "LINESTRING")) {
  stop("Shapefile must contain only LINESTRING geometries.")
}

# Step 4: Extract start and end coordinates for nodes
get_start_end_nodes <- function(geometry) {
  coords <- st_coordinates(geometry)
  list(
    start = paste(coords[1, 1], coords[1, 2], sep = "_"),
    end = paste(coords[nrow(coords), 1], coords[nrow(coords), 2], sep = "_")
  )
}

nodes <- lapply(street_shapefile$geometry, get_start_end_nodes)
street_shapefile$start_node <- sapply(nodes, `[[`, "start")
street_shapefile$end_node <- sapply(nodes, `[[`, "end")

# Step 5: Create the edge list
edges <- data.frame(
  from = street_shapefile$start_node,
  to = street_shapefile$end_node,
  weight = as.numeric(st_length(street_shapefile))
)

# Step 6: Create a directed graph
street_network <- graph_from_data_frame(edges, directed = TRUE)

# Step 7: Calculate PageRank centrality
pagerank_result <- page_rank(
  street_network,
  directed = TRUE,
  damping = 0.85,
  weights = E(street_network)$weight
)

# Step 8: Create a node (point) feature collection for visualization
# Extract unique nodes (coordinates)
all_nodes <- unique(c(street_shapefile$start_node, street_shapefile$end_node))
node_coords <- do.call(rbind, strsplit(all_nodes, "_")) %>%
  as.data.frame() %>%
  setNames(c("X", "Y")) %>%
  mutate(X = as.numeric(X), Y = as.numeric(Y))

# Create an sf object for the nodes
node_points <- st_as_sf(node_coords, coords = c("X", "Y"), crs = st_crs(street_shapefile))

# Assign PageRank scores to the points
node_points$node_id <- all_nodes
node_points$pagerank <- pagerank_result$vector[match(node_points$node_id, V(street_network)$name)]

# Step 9: Plot with ggplot2
ggplot() +
  geom_sf(data = street_shapefile, color = "grey", size = 0.5) +
  geom_sf(data = node_points, aes(color = pagerank, size = pagerank), alpha = 0.8) +
  scale_color_gradientn(colors = brewer.pal(9, "Spectral"), name = "PageRank") +
  theme_minimal() +
  labs(title = "PageRank Centrality of Street Network",
       subtitle = "Color and size indicate centrality",
       x = "Longitude",
       y = "Latitude") +
  guides(size = guide_legend(title = "Node Importance"))
