# Supplementary material for: Analyzing the impact of spatial centrality and courtyard diversity on tourist attractions in the walled city of Lefkoşa
Source: PLoS One. 2025 Aug 22;20(8):e0330956. doi: 10.1371/journal.pone.0330956 (PMC12373240; doi:10.1371/journal.pone.0330956)
Supplement: S1 Data — (ZIP) [file pone.0330956.s001.zip › Minimal Data Set/002 PAgerank Centrality.r]

# Step 1: Read the shapefile
library(sf)
library(igraph)
library(ggplot2)
library(dplyr)

shapefile_path <- "path_to/shape.shp"
streets <- st_read(shapefile_path)

# Step 2: Extract nodes (start and end points) and edges
# Convert LINESTRING geometries to their endpoints
nodes <- streets %>%
  st_coordinates() %>%
  as.data.frame() %>%
  mutate(node_id = paste0(X, "_", Y))  # Create unique node identifiers

edges <- streets %>%
  st_coordinates() %>%
  as.data.frame() %>%
  group_by(L1) %>%  # Group by feature ID
  summarize(
    from = paste0(first(X), "_", first(Y)),
    to = paste0(last(X), "_", last(Y))
  ) %>%
  ungroup()

# Step 3: Create a graph
g <- graph_from_data_frame(d = edges, directed = TRUE)

# Step 4: Calculate PageRank centrality
page_rank_scores <- page_rank(g)$vector

# Step 5: Add PageRank back to the edges
edges$pagerank <- page_rank_scores[match(edges$from, V(g)$name)]

# Step 6: Visualize the network
ggplot(data = streets) +
  geom_sf(aes(color = pagerank), size = 0.5) +
  scale_color_gradientn(colors = brewer.pal(9, "Spectral")) +
  theme_minimal() +
  labs(title = "PageRank Centrality of Street Network",
       color = "Centrality")
