# Supplementary material for: Analyzing the impact of spatial centrality and courtyard diversity on tourist attractions in the walled city of Lefkoşa
Source: PLoS One. 2025 Aug 22;20(8):e0330956. doi: 10.1371/journal.pone.0330956 (PMC12373240; doi:10.1371/journal.pone.0330956)
Supplement: S1 Data — (ZIP) [file pone.0330956.s001.zip › Minimal Data Set/003 Straightness Centrality.r]

# Load required libraries
library(sf)
library(igraph)
library(dplyr)
library(ggplot2)
library(RColorBrewer)

# Step 1: Load the street network shapefile
shapefile_path <- "shape.shp" # Replace with your shapefile path
street_shapefile <- st_read(shapefile_path)

# Step 2: Ensure geometries are valid
street_shapefile <- st_make_valid(street_shapefile)

# Step 3: Check geometry type
if (!all(st_geometry_type(street_shapefile) == "LINESTRING")) {
  stop("Shapefile must contain only LINESTRING geometries.")
}

# Step 4: Extract start and end nodes
get_start_end_nodes <- function(geometry) {
  coords <- st_coordinates(geometry)
  list(
    start = paste(coords[1, 1], coords[1, 2], sep = "_"),
    end = paste(coords[nrow(coords), 1], coords[nrow(coords), 2], sep = "_")
  )
}

nodes <- lapply(street_shapefile$geometry, get_start_end_nodes)
street_shapefile$start_node <- sapply(nodes, `[[`, "start")
street_shapefile$end_node <- sapply(nodes, `[[`, "end")

# Step 5: Create the edge list
edges <- data.frame(
  from = street_shapefile$start_node,
  to = street_shapefile$end_node,
  weight = as.numeric(st_length(street_shapefile))
)

# Step 6: Create an undirected graph
street_network <- graph_from_data_frame(edges, directed = FALSE)

# Step 7: Calculate shortest path distances
dist_matrix <- distances(street_network, mode = "all", weights = E(street_network)$weight)

# Step 8: Calculate straightness centrality
straightness <- apply(dist_matrix, 1, function(d) {
  reachable <- d[is.finite(d) & d > 0]  # Exclude unreachable and self-loops
  if (length(reachable) == 0) return(0)
  sum(1 / reachable) / (length(reachable) - 1)
})

# Assign straightness centrality to nodes
V(street_network)$straightness <- straightness

# Step 9: Assign centrality to street segments
# Calculate the average straightness centrality of start and end nodes
street_shapefile$straightness <- rowMeans(cbind(
  straightness[match(street_shapefile$start_node, V(street_network)$name)],
  straightness[match(street_shapefile$end_node, V(street_network)$name)]
), na.rm = TRUE)

# Normalize the straightness centrality for visualization
street_shapefile$straightness_norm <- scales::rescale(street_shapefile$straightness, to = c(0.5, 3))

# Step 10: Visualize straightness centrality with diverse colors
ggplot() +
  geom_sf(data = street_shapefile, aes(color = straightness, size = straightness*100)) +
  scale_color_gradientn(
    colors = brewer.pal(9, "Spectral"), # Diverse color palette
    name = "Straightness"
  ) +
  scale_size_continuous(name = "Thickness (Centrality)") +  # Use normalized sizes
  theme_minimal() +
  labs(
    title = "Straightness Centrality of Street Network",
    subtitle = "Color and thickness indicate centrality on street segments",
    x = "Longitude",
    y = "Latitude"
  )
