# Supplementary material for: Analyzing the impact of spatial centrality and courtyard diversity on tourist attractions in the walled city of Lefkoşa
Source: PLoS One. 2025 Aug 22;20(8):e0330956. doi: 10.1371/journal.pone.0330956 (PMC12373240; doi:10.1371/journal.pone.0330956)
Supplement: S1 Data — (ZIP) [file pone.0330956.s001.zip › Minimal Data Set/Cenrtality Values.xls]

## Sheet: Straightness_ExportTable
OBJECTID	closnss	btwnnss	strghtn	pagerank
1	4.99474e-05	383.591	0.0758522	0.00223606
2	5.03465e-05	500.928	0.076911	0.00216958
3	5.01555e-05	524.11	0.0798474	0.0019277
4	5.66717e-05	2123.36	0.0825173	0.00296301
5	5.55496e-05	1620.85	0.0851168	0.00302396
6	5.81824e-05	3393.72	0.0860107	0.00278748
7	5.47036e-05	2150.44	0.0890565	0.00274103
8	5.33105e-05	2263.28	0.0852243	0.00172204
9	5.16127e-05	1135.94	0.0804343	0.00211306
10	5.0988e-05	682.325	0.0812798	0.000850654
11	5.10401e-05	743.5	0.0820905	0.00107096
12	5.18726e-05	901.716	0.0835229	0.00107096
13	5.25838e-05	1396.01	0.0842607	0.000943576
14	5.18144e-05	897.991	0.0791774	0.00172204
15	5.11805e-05	499.569	0.0799142	0.00211306
16	5.22252e-05	906.09	0.0810319	0.000622295
17	5.07946e-05	620.3	0.0787571	0.00164756
18	5.99353e-05	5258.75	0.0903959	0.00323641
19	5.23166e-05	664.131	0.0827189	0.00148631
20	5.22166e-05	535.48	0.0827252	0.00153229
21	5.22955e-05	998.634	0.0779474	0.00162192
22	5.4195e-05	2151.9	0.0832279	0.00159176
23	5.54294e-05	6310.7	0.0925409	0.00221503
24	5.59953e-05	9122.49	0.0970529	0.00176718
25	5.43786e-05	4841.22	0.0932778	0.00153229
26	5.43871e-05	5211.83	0.0915845	0.00176718
27	5.47539e-05	5921.12	0.0944383	0.000646097
28	5.43683e-05	1903.69	0.0839214	0.00113424
29	5.44169e-05	746.076	0.0845484	0.000500184
30	5.5378e-05	1064.71	0.0851129	0.00034474
31	5.42453e-05	189.943	0.0845445	0.00034474
32	5.39782e-05	3860.05	0.0896867	0.000733627
33	5.29003e-05	2656.46	0.0860952	0.000850654
34	5.47259e-05	4666.9	0.0895682	0.000733627
35	5.83326e-05	1325.81	0.0888077	0.000660776
36	5.85664e-05	2930.86	0.0881868	0.000830584
37	6.01799e-05	3436.2	0.0900775	0.000434158
38	5.90985e-05	1046.14	0.090161	0.000434158
39	5.73383e-05	1161.49	0.0873606	0.000830584
40	5.56606e-05	565.698	0.0877801	0.000376793
41	5.48819e-05	760.392	0.0881198	0.000913708
42	5.62236e-05	5483.24	0.0944177	0.000913708
43	5.64808e-05	7391.81	0.092576	0.000515335
44	5.63612e-05	6472.61	0.0918608	0.00122281
45	5.66775e-05	1542.46	0.0936141	0.000758569
46	5.70118e-05	1341.3	0.0904648	0.000376793
47	6.15208e-05	6362.34	0.0910115	0.00319404
48	5.95841e-05	504.039	0.0869779	0.000380522
49	5.81406e-05	8205.86	0.0972546	0.00122281
50	6.03804e-05	359.45	0.0880323	0.000380522
51	5.33479e-05	760.358	0.0799962	0.00101802
52	5.71975e-05	9015.93	0.0948322	0.000837777
53	5.7118e-05	4344.76	0.0943341	0.000837777
54	6.18211e-05	413.55	0.0916055	0.000427135
55	6.32858e-05	6555.44	0.0917128	0.00298386
56	6.33927e-05	3358.8	0.0921083	0.000360002
57	5.84509e-05	6123.85	0.0955064	0.000957694
58	5.87101e-05	9451.38	0.0968115	0.000957694
59	6.26434e-05	186.732	0.0887524	0.000360002
60	5.55633e-05	5524.17	0.0947276	0.00176718
61	5.3806e-05	1060.68	0.082015	0.000881284
62	6.56214e-05	6807.1	0.0928046	0.000847824
63	5.98556e-05	5846.56	0.0945256	0.000487823
64	6.03004e-05	10464.8	0.0981201	0.000487823
65	5.35508e-05	720.258	0.0815494	0.000585234
66	5.55649e-05	1892.53	0.089267	0.000931728
67	5.3619e-05	275.429	0.0817898	0.000372129
68	5.62918e-05	1944.73	0.0896508	0.00077977
69	5.58685e-05	1268.46	0.0842466	0.000268924
70	5.72307e-05	765.018	0.0938839	0.000478271
71	5.6886e-05	621.593	0.0884097	0.000268924
72	5.78627e-05	5833.72	0.0965422	0.000949573
73	5.57201e-05	2857.9	0.0898951	0.000709478
74	6.09153e-05	3986.94	0.0903111	0.000268924
75	6.16652e-05	9111.96	0.0969194	0.000268924
76	6.65228e-05	3673.41	0.0922495	0.0024734
77	5.81528e-05	5169.04	0.0932638	0.000938954
78	5.83479e-05	8872.31	0.0961838	0.000938954
79	6.25991e-05	4683.36	0.0922509	0.000427135
80	6.3134e-05	8310.85	0.0945297	0.000268924
81	6.04711e-05	7177.22	0.0979099	0.000554239
82	5.75868e-05	3161.33	0.0934415	0.000709478
83	6.43495e-05	2666.15	0.0912367	0.00134263
84	6.49568e-05	7036.87	0.0950104	0.000580441
85	5.53017e-05	3129.86	0.0880611	0.000268924
86	5.84505e-05	1064.93	0.0943301	0.00125865
87	6.70276e-05	249.474	0.0919743	0.00254532
88	5.62918e-05	1944.73	0.0896508	0.00077977
89	6.0678e-05	2935.66	0.096141	0.000490691
90	5.90297e-05	1630.07	0.0945924	0.000490691
91	6.21451e-05	8538.02	0.0987416	0.000428567
92	6.23159e-05	5250.46	0.0985314	0.000428567
93	5.95415e-05	4785.48	0.0960523	0.000949573
94	5.92656e-05	2113.09	0.0929516	0.000420038
95	6.73068e-05	249.729	0.0915331	0.000493563
96	6.02265e-05	1767.14	0.0931417	0.000734307
97	6.82186e-05	336.632	0.0922816	0.000493563
98	6.13746e-05	2261.26	0.0950773	0.000499006
99	5.67131e-05	4325.91	0.0907148	0.000268924
100	5.75987e-05	5901.07	0.0940822	0.000709478
101	5.72484e-05	5728.2	0.0924887	0.000268924
102	5.64013e-05	2479.5	0.0918207	0.00168866
103	5.59718e-05	1263.23	0.0876307	0.00170428
104	6.0206e-05	7915.09	0.0956203	0.00078827
105	6.18717e-05	6059.99	0.0964576	0.000378943
106	6.19536e-05	4410.5	0.0896774	0.00298386
107	5.89629e-05	2230.16	0.0949737	0.00188415
108	5.81716e-05	3050.05	0.0948409	0.00170428
109	6.24238e-05	2233.29	0.0891913	0.00130906
110	6.28613e-05	1163.24	0.0874348	0.00130906
111	5.79724e-05	2543.83	0.0908356	0.000495815
112	6.93229e-05	2340.31	0.09471	0.00267796
113	6.02464e-05	1070.04	0.0836885	0.00317455
114	5.87459e-05	4119.12	0.0950149	0.00187446
115	5.8965e-05	1462.28	0.0943228	0.00187446
116	6.41814e-05	2814.21	0.0887015	0.00122369
117	6.41814e-05	2814.21	0.0887015	0.00122369
118	6.64732e-05	3632.65	0.0924332	0.00294104
119	6.92446e-05	4153.81	0.0971389	0.00314366
120	6.38435e-05	1650.97	0.0860189	0.000601233
121	6.02422e-05	4071.74	0.096901	0.00217018
122	5.99357e-05	2284.92	0.093126	0.000268924
123	6.77095e-05	3054.11	0.0982199	0.00294104
124	6.23627e-05	7823.43	0.098478	0.00135899
125	5.96908e-05	2.47798	0.0780653	0.00137452
126	6.45051e-05	7781.15	0.0983249	0.000465888
127	6.43689e-05	8662.79	0.1005	0.00135899
128	6.38779e-05	6899.35	0.0984792	0.000378943
129	6.02555e-05	1950.85	0.0964789	0.000902517
130	5.96762e-05	1385.71	0.0962166	0.000902517
131	6.11294e-05	765.5	0.0803486	0.00137452
132	6.11044e-05	763.022	0.0793098	0.00102576
133	7.03266e-05	4357.21	0.0969198	0.000699161
134	5.6928e-05	3573.2	0.0877801	0.000425663
135	7.12073e-05	11268.7	0.102059	0.00225183
136	6.85946e-05	10672	0.0976957	0.00225183
137	5.97354e-05	10.456	0.0769935	0.0013007
138	6.11179e-05	3378.64	0.0928219	0.000734307
139	6.18834e-05	3378.26	0.0989544	0.000745403
140	7.25999e-05	9058.3	0.101276	0.00122503
141	7.33244e-05	11074.9	0.103927	0.000699161
142	5.94712e-05	1675.09	0.0932409	0.000495815
143	6.41209e-05	2201.95	0.0861904	0.00102576
144	6.52856e-05	7040.53	0.0947212	0.000580441
145	6.94632e-05	13029.9	0.101791	0.00165163
146	6.7276e-05	8573.21	0.0991569	0.00165163
147	6.76048e-05	8576.86	0.0988677	0.000647758
148	5.988e-05	222.885	0.0896661	0.000499006
149	6.07714e-05	1834.39	0.0893463	0.00058306
150	6.74323e-05	4195.35	0.0957104	0.00293197
151	6.8401e-05	3828.85	0.0997461	0.00386769
152	6.27512e-05	6130.53	0.100932	0.00285904
153	6.11921e-05	404.66	0.0812276	0.00386245
154	6.41639e-05	1835.61	0.0891801	0.00386245
155	5.98167e-05	1479.9	0.0936214	0.00188886
156	6.9264e-05	2071.41	0.101568	0.00181482
157	7.26926e-05	7885.16	0.105065	0.00122503
158	6.26965e-05	7310.95	0.101923	0.00234217
159	6.30138e-05	7347.65	0.102917	0.00285904
160	6.68553e-05	6523.11	0.0995562	0.000647758
161	6.64897e-05	8354.1	0.0999795	0.000465888
162	6.25247e-05	2479.8	0.0979592	0.00304719
163	6.42007e-05	1031.66	0.0884047	0.00422768
164	6.51034e-05	6244.77	0.0980305	0.000636843
165	6.37874e-05	4222.78	0.099323	0.000636843
166	0	0	0	0.00179283
167	6.7469e-05	3391.4	0.094935	0.00604863
168	6.8275e-05	9109.84	0.101243	0.000625339
169	5.91895e-05	2729.73	0.0941666	0.000420038
170	5.92014e-05	5469.47	0.0948072	0.00202976
171	6.44217e-05	8483.59	0.103374	0.00084666
172	6.4867e-05	11073.7	0.106406	0.00084666
173	6.40123e-05	5956.24	0.102062	0.00398258
174	7.06944e-05	5458.37	0.10325	0.00604863
175	0	0	0	0.00179283
176	7.01759e-05	14955.8	0.103313	0.00201128
177	7.05332e-05	14219.5	0.102403	0.000800462
178	6.5317e-05	3100.03	0.100081	0.00123821
179	6.47257e-05	2246.12	0.0988909	0.00435357
180	6.4294e-05	1474.09	0.0976369	0.00396946
181	6.4294e-05	1474.09	0.0976369	0.00396946
182	5.72743e-05	3688.29	0.0891275	0.000630738
183	7.18403e-05	14822.8	0.103771	0.00180963
184	7.2553e-05	16748.7	0.105293	0.00201128
185	6.65573e-05	3917.4	0.100302	0.00114034
186	6.62702e-05	8651.96	0.103215	0.00084666
187	6.12214e-05	4949.16	0.0960737	0.00225245
188	5.90832e-05	1307.99	0.0914124	0.000601603
189	5.79307e-05	2291.82	0.0903544	0.000805051
190	6.32928e-05	5051.23	0.0955947	0.0011586
191	6.34724e-05	6005.11	0.0976315	0.00576958
192	6.84405e-05	6586.57	0.0977066	0.000800462
193	6.68687e-05	2686.09	0.0984941	0.00123821
194	7.44722e-05	15335.9	0.10536	0.000921508
195	6.64612e-05	1019.86	0.0893746	0.00150301
196	5.87444e-05	596.119	0.0896171	0.000698515
197	6.49308e-05	2323.42	0.0996678	0.000822886
198	6.13561e-05	2658.33	0.0931783	0.00190581
199	6.12488e-05	3026.52	0.0952032	0.000601603
200	6.67695e-05	11349.1	0.106332	0.00223055
201	6.68907e-05	6694.66	0.103297	0.00223055
202	6.61155e-05	12514.3	0.101869	0.00122682
203	6.58269e-05	10884.3	0.101981	0.00531275
204	6.80468e-05	16571.3	0.103793	0.0047071
205	6.80378e-05	8469.01	0.102679	0.0014636
206	6.85371e-05	11166.2	0.105796	0.00223055
207	7.62757e-05	21467.5	0.110121	0.000964802
208	7.67905e-05	22174.4	0.109842	0.000964802
209	6.58762e-05	3912.84	0.100615	0.000768127
210	6.67684e-05	4961.2	0.100823	0.000768127
211	6.65938e-05	3757.48	0.100408	0.00396946
212	6.98358e-05	11114.4	0.103279	0.00129
213	7.25022e-05	2926.01	0.106158	0.0014636
214	7.60852e-05	16508.3	0.111213	0.00161059
215	6.86815e-05	6124.93	0.100827	0.00161059
216	5.86465e-05	4232.17	0.0932801	0.00124119
217	6.6895e-05	7389.86	0.102123	0.000805051
218	6.58805e-05	4608.05	0.0994416	0.0023078
219	6.31971e-05	5519.28	0.0972828	0.000768127
220	7.04074e-05	3137.67	0.101901	0.00708765
221	6.06237e-05	1258.6	0.0896625	0.00272906
222	7.40881e-05	6414.7	0.108857	0.00183519
223	7.50329e-05	5639.78	0.109943	0.00272906
224	7.13398e-05	10962.6	0.0992988	0.00238887
225	6.53999e-05	3149.04	0.0963284	0.00194291
226	6.3402e-05	1136.48	0.0920437	0.00216297
227	7.07761e-05	15942.9	0.106184	0.000649852
228	7.04682e-05	21170.5	0.10758	0.00132394
229	6.24479e-05	220.051	0.0874854	0.00194431
230	6.34095e-05	5478.41	0.0988431	0.00044815
231	6.31231e-05	4422.37	0.0950976	0.00190321
232	5.90581e-05	2268.47	0.0894748	0.00192269
233	5.9624e-05	708.271	0.0860587	0.000744264
234	6.58774e-05	8170.15	0.101702	0.000403568
235	6.85891e-05	1289.91	0.0922418	0.00190321
236	6.63272e-05	6922.73	0.101112	0.00145186
237	5.92015e-05	450.448	0.0888644	0.000902492
238	5.96897e-05	789.564	0.0870172	0.00114415
239	6.4751e-05	4973.03	0.0996978	0.000871169
240	7.28951e-05	26336	0.112034	0.00103604
241	6.44501e-05	833.738	0.0914459	0.00110088
242	7.39427e-05	4210.35	0.108619	0.000426053
243	6.67593e-05	4334.87	0.100796	0.00138998
244	6.86723e-05	5498.6	0.1008	0.000654634
245	6.76603e-05	10539.9	0.100013	0.00132394
246	6.51651e-05	4367.04	0.0978525	0.00595145
247	6.93099e-05	1340.74	0.0964527	0.00668532
248	7.30751e-05	18688.8	0.105228	0.00165016
249	7.33365e-05	15395.9	0.101654	0.00164527
250	7.51084e-05	7602.69	0.103449	0.0019204
251	6.86921e-05	7581.51	0.102623	0.000492895
252	6.70544e-05	2406.3	0.0986267	0.000925844
253	6.56715e-05	2864.49	0.0963203	0.000925844
254	6.84984e-05	3093.33	0.102425	0.00157843
255	6.88026e-05	3701.96	0.0975017	0.000654634
256	7.16757e-05	8105.36	0.0991357	0.000772847
257	7.02822e-05	4377.65	0.0979946	0.0019204
258	6.5003e-05	1302.16	0.094684	0.000690316
259	6.52702e-05	2416.48	0.0950001	0.000426053
260	7.04019e-05	3715.89	0.103999	0.000719445
261	7.26947e-05	16514.3	0.108223	0.00032616
262	6.04177e-05	998.193	0.0868177	0.000689961
263	5.89956e-05	190.039	0.0860196	0.000268924
264	6.97871e-05	1068.25	0.100142	0.000268924
265	7.14572e-05	1130.13	0.103871	0.00165016
266	6.74266e-05	3945.52	0.0985968	0.00118955
267	6.73649e-05	2671.6	0.0959112	0.000821154
268	6.78295e-05	1808.05	0.0983772	0.000357257
269	7.5506e-05	18892.5	0.105818	0.00032616
270	6.46502e-05	1628.93	0.0931293	0.000426587
271	6.70501e-05	2190.25	0.0967037	0.00595145
272	6.49986e-05	1086.11	0.092761	0.000925844
273	6.73158e-05	1393.44	0.0982155	0.000544422
274	6.98882e-05	3301.28	0.103837	0.000357257
275	7.17809e-05	1131.8	0.10056	0.000331475
276	7.6618e-05	8921.36	0.104895	0.000537778
277	7.75442e-05	18121.3	0.107265	0.000466118
278	7.20125e-05	4996.36	0.100142	0.000426587
279	7.97191e-05	37636	0.113327	0.000690316
280	7.99612e-05	31966.4	0.110227	0.000646338
281	6.91918e-05	4294.71	0.098617	0.000466118
282	7.50009e-05	28624	0.114676	0.000887879
283	6.88491e-05	2733.6	0.0969498	0.00077684
284	6.8003e-05	1444.04	0.0992176	0.000887879
285	7.56008e-05	3650.74	0.109533	0.000331475
286	7.92347e-05	24778.4	0.111646	0.0013045
287	7.60689e-05	12685.4	0.102739	0.000646338
288	7.42362e-05	6079.74	0.0995809	0.000803476
289	7.08769e-05	2234.92	0.0947277	0.000803476
290	7.20302e-05	986.129	0.102622	0.000532626
291	7.75273e-05	7868.45	0.113051	0.00118955
292	7.80953e-05	5879.4	0.112641	0.00238887
293	6.6255e-05	3575.41	0.0992558	0.0013045
294	7.31401e-05	3154.16	0.0945075	0.00103604
295	7.3567e-05	2323.53	0.0966506	0.000357613
296	6.82267e-05	2247.46	0.094977	0.000357613
297	6.64742e-05	735.751	0.094179	0.000464081
298	7.3338e-05	1137.3	0.105481	0.000544422
299	7.69227e-05	4795.39	0.109912	0.0011289
300	7.03581e-05	968.249	0.099691	0.00206663
301	7.4181e-05	15515.7	0.111652	0.000853644
302	6.15541e-05	1570.36	0.0917636	0.000853644
303	6.54205e-05	1340.48	0.0937979	0.000503683
304	7.09375e-05	2603.91	0.0930747	0.000757665
305	7.37401e-05	1354.69	0.0972865	0.00127153
306	7.39894e-05	1209.02	0.0993493	0.000537778
307	7.08495e-05	4868.88	0.0995564	0.000676115
308	6.81676e-05	7424.96	0.102696	0.00137017
309	6.82398e-05	10772.3	0.104552	0.000757665
310	7.02478e-05	3713.63	0.0973518	0.000437414
311	7.03879e-05	3227.6	0.0978835	0.00068235
312	6.83875e-05	1092.31	0.095277	0.00137017
313	7.06929e-05	13958.1	0.110978	0.00076213
314	7.33335e-05	598.205	0.100791	0.000437414
315	7.41665e-05	884.31	0.102128	0.00130419
316	6.70489e-05	997.803	0.0880524	0.0011289
317	7.65645e-05	7240.81	0.101305	0.000268924
318	7.53452e-05	3764.98	0.0963692	0.000628885
319	6.98914e-05	2119.93	0.0954581	0.000268924
320	7.00164e-05	1030.02	0.0960893	0.00112204
321	7.17983e-05	1501.29	0.104212	0.00146242
322	7.21298e-05	1187.97	0.0987143	0.000687906
323	7.23095e-05	1202.77	0.101534	0.00151198
324	7.16756e-05	2403.02	0.0937485	0.000595849
325	7.04375e-05	1280.89	0.0883055	0.00220045
326	7.58933e-05	4968.31	0.096703	0.00220045
327	7.60664e-05	3999.47	0.097339	0.000337608
328	7.35264e-05	15142.2	0.114249	0.000337608
329	7.89552e-05	8152.18	0.105189	0.000278722
330	6.98418e-05	1329.9	0.0879648	0.00100123
331	7.34986e-05	3920.11	0.0949723	0.000268924
332	7.73109e-05	35004.2	0.120029	0.00227239
333	7.67294e-05	27725.4	0.118376	0.00077684
334	8.16768e-05	8564.57	0.108814	0.00101128
335	7.44303e-05	3106.02	0.0932017	0.000861532
336	7.56066e-05	5745.23	0.0977395	0.00126581
337	7.86243e-05	5850.4	0.102298	0.00126581
338	7.47197e-05	1463.2	0.094465	0.00100123
339	7.27365e-05	5151.51	0.0991565	0.000268924
340	7.2365e-05	2953.93	0.0973623	0.00122719
341	8.26364e-05	45946	0.114125	0.00151198
342	8.34366e-05	27068.6	0.113353	0.000580357
343	6.27732e-05	1588.15	0.0953104	0.000580357
344	7.81925e-05	2239.85	0.109382	0.000446648
345	8.15942e-05	23407.4	0.11186	0.00144422
346	6.20498e-05	3066.3	0.0942111	0.00144422
347	6.02648e-05	4608.71	0.0940804	0.000766904
348	6.39788e-05	3489.51	0.0973821	0.000744264
349	6.41581e-05	3252.32	0.0964449	0.000503683
350	7.40182e-05	1094.96	0.100193	0.000446648
351	7.80241e-05	18233.1	0.109307	0.000344792
352	7.93902e-05	38031.4	0.118691	0.000474585
353	7.85713e-05	6501.34	0.0977614	0.000474585
354	7.21038e-05	896.237	0.0983514	0.000268924
355	7.25598e-05	799.632	0.0953409	0.000441954
356	7.81456e-05	5481.38	0.102561	0.000561997
357	7.79926e-05	7124.19	0.101895	0.00121718
358	7.42826e-05	1852.94	0.0999141	0.00160147
359	7.40769e-05	1546.41	0.0967315	0.000595849
360	7.8683e-05	578.956	0.104619	0.000441954
361	8.04409e-05	6140.15	0.106915	0.0013827
362	8.43426e-05	9065.42	0.110262	0.0006119
363	8.35854e-05	7010.02	0.108101	0.000958045
364	8.02474e-05	8466.57	0.114164	0.000958045
365	7.97318e-05	4373.7	0.107787	0.00206663
366	7.57538e-05	1005.56	0.103963	0.00152733
367	7.90786e-05	4676.74	0.108215	0.000686539
368	7.70003e-05	6484.98	0.101148	0.00152733
369	8.00661e-05	5286.77	0.104116	0.000732075
370	6.66585e-05	5555.98	0.102537	0.00160147
371	7.20538e-05	2453.92	0.0954997	0.000870385
372	8.15422e-05	6959.16	0.0984549	0.00112204
373	7.35353e-05	3825.68	0.0980726	0.000268924
374	7.27686e-05	2518.25	0.0956766	0.00193772
375	8.54043e-05	7866.28	0.101387	0.00196329
376	8.18522e-05	2705.08	0.102167	0.000428826
377	7.46764e-05	5552.81	0.0988331	0.000964668
378	7.50027e-05	6656.7	0.100596	0.00122369
379	7.80788e-05	23351.4	0.11914	0.00122719
380	7.54305e-05	2894.65	0.10826	0.00101128
381	7.74853e-05	9522.79	0.103182	0.000268924
382	8.14202e-05	35680.8	0.114662	0.000891188
383	7.41211e-05	4221.02	0.09702	0.000528017
384	7.05071e-05	1186.46	0.090441	0.00122369
385	7.1733e-05	13081.8	0.113018	0.00193772
386	6.96476e-05	8187.26	0.109091	0.000278722
387	7.03284e-05	436.438	0.0912848	0.00100875
388	6.19491e-05	4615.57	0.09408	0.000561997
389	8.7579e-05	33226.9	0.113906	0.000766904
390	8.69636e-05	29564	0.114499	0.00181621
391	8.29701e-05	3347.06	0.108694	0.00106769
392	8.36997e-05	1364.19	0.1065	0.0006119
393	8.10533e-05	19617.6	0.115313	0.000678345
394	7.85721e-05	4406.14	0.115816	0.000528017
395	7.45845e-05	627.273	0.100933	0.00075847
396	7.61719e-05	748.52	0.102769	0.00176655
397	8.51317e-05	45333.3	0.114715	0.000686539
398	8.79121e-05	50781	0.115728	0.000580357
399	8.35629e-05	1216.73	0.100717	0.00181621
400	9.09033e-05	56471.7	0.117937	0.000268924
401	8.00242e-05	10887.3	0.105163	0.000752649
402	7.97649e-05	441.82	0.106463	0.000891188
403	8.39152e-05	22821.1	0.112436	0.00136581
404	8.44662e-05	2048.39	0.107552	0.00129045
405	8.44971e-05	3345.77	0.108314	0.000739471
406	8.04344e-05	731.592	0.096801	0.000739471
407	8.45178e-05	2356.81	0.110086	0.000268924
408	8.30082e-05	1884.02	0.105306	0.000986602
409	8.29807e-05	1179.12	0.104188	0.000986602
410	8.45957e-05	1948.32	0.103938	0.000844327
411	8.27241e-05	9007.54	0.112021	0.00049751
412	8.27573e-05	5075.66	0.110697	0.00152733
413	7.58427e-05	4631.26	0.113445	0.00136581
414	8.33297e-05	29049.8	0.110752	0.00156277
415	8.39644e-05	41570.4	0.114406	0.000593525
416	8.88751e-05	3084.87	0.110994	0.000726155
417	7.32791e-05	1996.22	0.106988	0.00049751
418	7.89159e-05	5585.56	0.101152	0.00159728
419	7.22447e-05	9880.01	0.110396	0.000593525
420	6.41225e-05	3051.21	0.0983261	0.0013755
421	6.28161e-05	2699.12	0.0961232	0.000625659
422	7.66582e-05	939.467	0.100738	0.000743069
423	8.48548e-05	4264.42	0.0996109	0.0019923
424	8.3514e-05	851.111	0.104398	0.000633426
425	6.33816e-05	4492.94	0.0956028	0.000268924
426	7.54533e-05	3657.23	0.0928379	0.000743069
427	9.41577e-05	46308.4	0.117053	0.00108017
428	8.80606e-05	4327.55	0.113053	0.00034499
429	8.71802e-05	2418.27	0.108009	0.00049751
430	9.42905e-05	65606.4	0.120989	0.000268924
431	9.31712e-05	39891.8	0.118563	0.00159685
432	7.32161e-05	923.342	0.101203	0.00049751
433	8.53737e-05	10673.5	0.111032	0.000714802
434	9.02099e-05	2932.09	0.111916	0.000898253
435	8.75677e-05	1915.06	0.109724	0.00034499
436	7.95815e-05	1400.13	0.10095	0.00049751
437	8.40596e-05	6820.14	0.10785	0.000766605
438	8.8432e-05	12417.8	0.114865	0.000898253
439	8.72335e-05	6440.93	0.109952	0.00114252
440	9.31996e-05	43914.5	0.120874	0.00114252
441	7.53654e-05	1836.87	0.101474	0.00159685
442	8.04683e-05	3901.88	0.115158	0.000876506
443	7.91095e-05	3563.53	0.10877	0.000437476
444	9.53428e-05	87389.7	0.119909	0.000639821
445	9.13949e-05	44013.4	0.114773	0.00225863
446	7.56773e-05	6594.81	0.0960991	0.000534785
447	6.63223e-05	2982.9	0.0989152	0.000506994
448	7.5156e-05	6711.55	0.112935	0.00100875
449	7.4701e-05	9646.83	0.111881	0.00159728
450	8.7102e-05	23942.9	0.112469	0.0014381
451	8.6668e-05	46555.9	0.114059	0.00049751
452	6.95854e-05	5704.22	0.108549	0.000726155
453	6.62601e-05	499.853	0.0983729	0.00102802
454	8.26352e-05	4744.23	0.111752	0.00089305
455	6.64073e-05	675.213	0.100746	0.000437476
456	6.36657e-05	3381.34	0.0948218	0.00102802
457	6.65001e-05	1095.68	0.0842234	0.000543798
458	6.47884e-05	502.937	0.0970295	0.000268924
459	6.37362e-05	798.181	0.098088	0.000513084
460	6.47715e-05	3665.8	0.0962987	0.000625659
461	7.19333e-05	663.736	0.0946119	0.000543798
462	7.26801e-05	6687.55	0.10972	0.000876506
463	6.58084e-05	941.675	0.0967892	0.0014381
464	6.56111e-05	1086.37	0.0978001	0.000700044
465	9.25637e-05	86121.3	0.120957	0.000513084
466	8.96315e-05	66263.6	0.117353	0.00180605
467	6.94573e-05	3747.29	0.0891197	0.00101651
468	7.22046e-05	5589.19	0.0910703	0.00049751
469	9.82744e-05	118288	0.126485	0.000310206
470	9.85726e-05	125254	0.123777	0.00248733
471	9.68808e-05	85403.1	0.121938	0.00224957
472	7.46472e-05	1173.13	0.0977741	0.00248733
473	9.05376e-05	8853.58	0.108767	0.000639821
474	6.94992e-05	3812.76	0.0874827	0.000633426
475	6.65798e-05	1161.15	0.0829813	0.000310206
476	6.49697e-05	725.307	0.0829056	0.000294529
477	6.74041e-05	1820.99	0.0891197	0.00113509
478	8.93087e-05	64615.5	0.120271	0.00049751
479	8.5601e-05	23797.4	0.114479	0.000791865
480	7.06033e-05	4114.01	0.108715	0.000394386
481	6.78126e-05	2860.9	0.102358	0.00140408
482	7.526e-05	738.525	0.0923798	0.00102971
483	7.54857e-05	1136.03	0.0942148	0.000617745
484	7.1547e-05	397.5	0.087123	0.000617745
485	9.00997e-05	25755.8	0.112334	0.00113945
486	6.75016e-05	1846.78	0.0889181	0.00151149
487	6.4252e-05	2034.39	0.0943572	0.000294529
488	0.000100407	155863	0.12562	0.00242073
489	9.68706e-05	75049.5	0.115484	0.000890611
490	9.42616e-05	37594.8	0.115371	0.000890611
491	8.00324e-05	10063.4	0.103375	0.00182314
492	7.99452e-05	6406.21	0.10114	0.00122206
493	8.4997e-05	13284.1	0.110391	0.00122206
494	6.613e-05	1361.86	0.0874373	0.00122206
495	6.61855e-05	1322.18	0.0888727	0.000570073
496	7.33198e-05	3265.41	0.108621	0.000321038
497	7.71775e-05	10093.1	0.112248	0.00143911
498	7.62638e-05	6367.94	0.108435	0.00194111
499	6.6259e-05	1002.07	0.0892059	0.00191887
500	0.000100558	151728	0.123466	0.000321038
501	9.88368e-05	95841.1	0.118991	0.0024218
502	8.45818e-05	639.881	0.100126	0.0024218
503	9.82644e-05	95395.8	0.121001	0.00118416
504	6.19516e-05	1975.79	0.0898541	0.0018186
505	8.63159e-05	1140.75	0.105812	0.00194808
506	8.26503e-05	500.872	0.100013	0.00118416
507	8.52765e-05	40944.3	0.116838	0.00209182
508	7.98929e-05	2550.96	0.102385	0.000513716
509	6.04468e-05	725.467	0.080814	0.000689907
510	6.67998e-05	4208.69	0.0982482	0.000268924
511	6.66268e-05	3732.32	0.0985796	0.000600552
512	8.01282e-05	2261.91	0.105178	0.00253154
513	7.5721e-05	846.975	0.0970074	0.000689907
514	9.65787e-05	58252.4	0.116641	0.000767891
515	0	0	0	0.00170576
516	9.25953e-05	18716.9	0.110716	0.000268924
517	7.00034e-05	8898.88	0.10765	0.0018186
518	6.95408e-05	9611.62	0.104568	0.00233765
519	6.45834e-05	2563.09	0.0847919	0.00312055
520	6.37334e-05	1605.31	0.0929838	0.000268924
521	6.1433e-05	1546.71	0.0884807	0.00242073
522	8.18941e-05	32563.4	0.115629	0.000777995
523	7.93436e-05	18180.9	0.113617	0.000729776
524	6.34428e-05	1971.14	0.0928922	0.00191887
525	0.000100118	117664	0.120869	0.000777995
526	9.78596e-05	80075.4	0.118518	0.00294858
527	6.58755e-05	377.606	0.0802994	0.00294858
528	6.58755e-05	377.606	0.0802994	0.00406597
529	6.04607e-05	1113.13	0.0830188	0.00412494
530	5.77738e-05	387.667	0.0749809	0.00049751
531	6.48308e-05	126.569	0.0815712	0.000268924
532	8.12803e-05	6821.29	0.104526	0.000342173
533	6.92947e-05	9915.44	0.104426	0.000690336
534	6.60902e-05	4401.97	0.0983458	0.00312055
535	6.67906e-05	3143.72	0.0848026	0.000471628
536	6.73485e-05	5619.8	0.0885546	0.000948761
537	6.55669e-05	5168.09	0.089647	0.000799808
538	6.33988e-05	3330.46	0.0882518	0.000787537
539	8.26052e-05	1299.54	0.104171	0.00049751
540	8.6322e-05	7762.37	0.110037	0.000690336
541	6.53905e-05	1483.2	0.0885456	0.000956306
542	6.5464e-05	1163.09	0.0888788	0.000391214
543	9.7772e-05	63061.8	0.116497	0.000391214
544	7.86663e-05	21123.9	0.113205	0.00315254
545	7.55864e-05	9310.98	0.108023	0.000729776
546	7.4995e-05	15441.3	0.110338	0.00143911
547	7.21283e-05	14180.6	0.109871	0.00119453
548	6.823e-05	721.022	0.0883954	0.00128428
549	6.823e-05	721.022	0.0883954	0.000518342
550	8.0413e-05	8235.1	0.106171	0.000518342
551	7.92802e-05	2243.97	0.101294	0.00140871
552	6.6492e-05	604.61	0.0894714	0.00140871
553	9.48615e-05	78483.9	0.117777	0.000573188
554	9.04797e-05	40033.6	0.109829	0.00311992
555	9.44174e-05	28113.3	0.112984	0.00312563
556	6.34026e-05	3160.61	0.0863243	0.00129104
557	6.04646e-05	943.277	0.0810914	0.000787537
558	6.88227e-05	1022.04	0.085609	0.000782553
559	6.82603e-05	952.252	0.0937428	0.000470521
560	6.96857e-05	1385.1	0.0950802	0.000756134
561	6.14617e-05	1099.94	0.0842306	0.000330239
562	5.96816e-05	544.33	0.0802131	0.0013012
563	7.09801e-05	1606.21	0.0948273	0.00210609
564	9.07224e-05	6500.58	0.107675	0.00037738
565	7.33129e-05	2399.62	0.095857	0.000941275
566	7.65533e-05	3343.32	0.0991828	0.00037738
567	6.9879e-05	6934.22	0.0914691	0.00134092
568	9.46952e-05	38217.7	0.114603	0.000948761
569	7.24936e-05	5815.64	0.0936907	0.00210144
570	7.28828e-05	9009.17	0.0961911	0.000566019
571	7.81256e-05	5938.44	0.102866	0.00100212
572	7.64216e-05	10620.6	0.0994452	0.000548444
573	8.88902e-05	1355.24	0.107393	0.000566019
574	9.14267e-05	40285.2	0.112653	0.000556382
575	9.24365e-05	77414.6	0.114539	0.000556382
576	8.82727e-05	38521.7	0.110522	0.00312563
577	6.6779e-05	2242.41	0.0939406	0.00201048
578	6.78071e-05	1683.93	0.0945332	0.000850324
579	6.94001e-05	4264.01	0.0890068	0.000756134
580	9.03595e-05	75798.2	0.116378	0.00100212
581	7.13009e-05	8921.53	0.105369	0.00201048
582	6.75931e-05	1541.5	0.0934687	0.00128428
583	9.17294e-05	17572.2	0.112792	0.000495933
584	9.19504e-05	31835.6	0.11272	0.000521065
585	8.61463e-05	14084	0.111661	0.000613636
586	8.92561e-05	26157.3	0.11339	0.000732303
587	9.06417e-05	14388.9	0.112166	0.000732303
588	7.07608e-05	898.557	0.0936146	0.000613636
589	7.11266e-05	198.789	0.0931301	0.000364742
590	7.36788e-05	1699.85	0.0953725	0.000364742
591	6.59841e-05	4302.16	0.0975634	0.000991622
592	6.31394e-05	1833.7	0.0906922	0.00157013
593	6.58689e-05	386.5	0.0801598	0.000268924
594	8.85788e-05	63519.3	0.117597	0.000823633
595	8.50173e-05	27554.4	0.111495	0.00090628
596	6.06154e-05	704.094	0.0843875	0.00103926
597	6.09189e-05	841.534	0.0865874	0.000268924
598	6.44942e-05	4568.77	0.0908767	0.000777995
599	6.25534e-05	2508.11	0.0887829	0.00130813
600	8.53695e-05	37072.9	0.115503	0.00130813
601	8.06879e-05	16819.9	0.108876	0.00103926
602	8.85174e-05	51772.7	0.117308	0.000548444
603	5.87936e-05	770.797	0.0828202	0.000677
604	5.93078e-05	1475.98	0.0847134	0.000497415
605	8.71713e-05	2029.17	0.10538	0.00227401
606	8.7519e-05	2456.81	0.107587	0.000813712
607	7.03086e-05	146.938	0.0915876	0.000813712
608	7.26196e-05	528.148	0.094153	0.000335853
609	7.34377e-05	580	0.0956955	0.000335853
610	8.3567e-05	2638.2	0.100744	0.000613086
611	8.22346e-05	17670.3	0.112985	0.000568389
612	6.42512e-05	772.5	0.0870593	0.000716283
613	6.76018e-05	2314	0.0956753	0.000774709
614	9.10198e-05	18937	0.113881	0.000495933
615	9.27483e-05	33647	0.114492	0.000521065
616	7.99042e-05	1923.44	0.094057	0.001903
617	7.67973e-05	850.604	0.0909733	0.00179734
618	7.67973e-05	850.604	0.0909788	0.00179734
619	7.11707e-05	1610.38	0.0981342	0.00113276
620	7.93353e-05	11148.7	0.107394	0.000330239
621	8.67145e-05	18175.7	0.113192	0.000268924
622	7.5487e-05	9310.95	0.101599	0.0005596
623	8.52815e-05	22067.5	0.110818	0.000268924
624	7.63738e-05	2221.68	0.0997568	0.000609687
625	8.09347e-05	10695.1	0.105225	0.000582667
626	7.30204e-05	1047.91	0.0946464	0.000582667
627	7.67746e-05	2741.45	0.10025	0.00044785
628	7.40056e-05	1860.64	0.0982667	0.00044785
629	6.29404e-05	1334.14	0.0932572	0.000391865
630	7.58479e-05	402.419	0.0918905	0.00160354
631	7.58479e-05	402.419	0.091885	0.00113276
632	7.22582e-05	8723	0.0978966	0.0014972
633	7.22582e-05	8723	0.0978966	0.000384186
634	7.58479e-05	402.419	0.0918905	0.000384186
635	6.29309e-05	1508.29	0.0913331	0.00281253
636	6.14798e-05	467.92	0.0901728	0.00160354
637	7.74145e-05	935.99	0.0966068	0.000888389
638	8.07206e-05	1675.15	0.103131	0.000364403
639	8.53805e-05	15136.9	0.111151	0.000592417
640	8.28957e-05	1978.55	0.108203	0.000592417
641	8.67752e-05	41254.7	0.1165	0.000650475
642	8.68367e-05	53001.3	0.116789	0.000677
643	8.12731e-05	1159.85	0.103937	0.00103926
644	6.42512e-05	772.5	0.0870606	0.000650475
645	7.7525e-05	1253.02	0.0931131	0.000268924
646	9.18809e-05	11699.7	0.110226	0.00281253
647	8.83298e-05	7228.25	0.107932	0.000333757
648	7.91286e-05	511.725	0.100176	0.000333757
649	6.10971e-05	829.875	0.0894388	0.000498335
650	9.01605e-05	11304.5	0.111891	0.000888389
651	6.99212e-05	8440.34	0.0970254	0.000611194
652	8.08288e-05	26038.6	0.110417	0.000595483
653	7.89758e-05	484.549	0.104618	0.000513716
654	6.81098e-05	9851.44	0.0994308	0.000692509
655	6.56064e-05	7596.34	0.0970494	0.00144018
656	6.23231e-05	4765.79	0.0920989	0.00166762
657	5.95962e-05	1604.4	0.0854417	0.00139335
658	8.78565e-05	7948.68	0.110415	0.00192761
659	8.44276e-05	3144	0.108335	0.000611194
660	5.86244e-05	1527.59	0.0813469	0.000723606
661	6.61573e-05	6168.09	0.0973289	0.00262464
662	8.20446e-05	28775.3	0.115709	0.00234534
663	8.52147e-05	55738.9	0.120881	0.00186755
664	6.65156e-05	10264	0.100693	0.000896657
665	7.36048e-05	2161.4	0.100732	0.00166762
666	8.21655e-05	31140.1	0.12001	0.000391865
667	8.06526e-05	8999.86	0.1134	0.00111135
668	6.47728e-05	7792.83	0.0957896	0.000991088
669	7.86031e-05	5058.06	0.112932	0.00116256
670	7.5415e-05	4395.9	0.106499	0.00111135
671	5.81441e-05	1317.23	0.0782815	0.000268924
672	8.48829e-05	3521.87	0.109088	0.00125327
673	7.1871e-05	3686.42	0.100625	0.000723606
674	8.18499e-05	15631.8	0.105753	0.000268924
675	7.63585e-05	12716	0.104292	0.000609687
676	6.82412e-05	5135.24	0.0996136	0.000517869
677	6.62886e-05	1451.89	0.0975117	0.0021358
678	8.10314e-05	1328.09	0.103263	0.00234534
679	6.88329e-05	2604.42	0.0999374	0.000673602
680	6.03535e-05	943.588	0.0839404	0.0021358
681	5.80515e-05	799.929	0.0793077	0.000268924
682	6.60213e-05	939.514	0.0965148	0.00115806
683	6.48835e-05	558.68	0.0922401	0.000817418
684	6.11398e-05	584.474	0.088212	0.000817418
685	5.99111e-05	834.543	0.0834029	0.00145114
686	5.93626e-05	508.84	0.0834473	0.00150239
687	6.86543e-05	2090.21	0.0963802	0.000884582
688	6.56889e-05	405.9	0.0907293	0.00156072
689	6.44624e-05	26.9	0.089015	0.00159554
690	5.58654e-05	402.974	0.0728309	0.000645287
691	7.78128e-05	178.947	0.0982601	0.00125327
692	7.78128e-05	178.947	0.0982601	0.000673602
693	8.29467e-05	2337.2	0.110485	0.000572939
694	8.29467e-05	2337.2	0.110485	0.00168251
695	7.94618e-05	504.65	0.104481	0.00121234
696	7.94618e-05	504.65	0.104481	0.00050137
697	8.21128e-05	1561.31	0.109129	0.000572939
698	7.99132e-05	1122.36	0.104782	0.00050137
699	8.89863e-05	11405.8	0.115581	0.00168251
700	7.63585e-05	12716	0.104292	0.000501138
701	6.18061e-05	1725.74	0.0856303	0.000517869
702	8.70442e-05	12395.8	0.110042	0.00150239
703	8.99638e-05	24925.5	0.111955	0.000873746
704	7.62815e-05	5789.18	0.105951	0.000873746
705	7.9359e-05	11337.9	0.107207	0.00079564
706	6.49821e-05	399.218	0.0908716	0.000431149
707	6.54032e-05	930.998	0.0940967	0.00182595
708	6.63623e-05	797.618	0.0948142	0.00182595
709	8.8394e-05	17447.4	0.115777	0.00159554
710	9.09995e-05	30063.6	0.115196	0.000495677
711	8.91186e-05	24240.9	0.114348	0.00159506
712	8.72627e-05	10900.8	0.115839	0.00159506
713	8.39303e-05	5575.68	0.111069	0.000501138
714	8.59119e-05	12023.3	0.108441	0.000663338
715	7.74473e-05	0	0.0994338	0.000873746
716	7.02208e-05	3236.06	0.097752	0.00300198
717	7.31081e-05	3055.4	0.0995592	0.000850324
718	6.70228e-05	911.603	0.094273	0.00086941
719	7.61143e-05	4574.08	0.101332	0.000534843
720	8.44152e-05	9488.67	0.110221	0.000268924
721	8.32829e-05	9116.15	0.108621	0.0005596
722	6.06518e-05	6190.23	0.0917452	0.00114696
723	5.90895e-05	7281.86	0.0887783	0.00107619
724	8.69072e-05	11060	0.109729	0.00107619
725	8.79429e-05	16198.1	0.112971	0.00227172
726	6.14739e-05	1170.92	0.0892689	0.00227172
727	6.35731e-05	2467.82	0.0911922	0.000455083
728	6.38722e-05	3093.9	0.0907045	0.000373079
729	7.99573e-05	13111.7	0.106897	0.000766284
730	8.10896e-05	10860.4	0.108991	0.000431149
731	6.28175e-05	1010.28	0.0876012	0.000511164
732	6.32828e-05	1672.36	0.0908269	0.000464605
733	8.41492e-05	5654.38	0.113999	0.000455083
734	6.54519e-05	6243.22	0.0979527	0.000780468
735	6.53956e-05	5989.15	0.097815	0.000663416
736	6.33331e-05	7045.22	0.0958787	0.000663416
737	6.16618e-05	8469.66	0.095525	0.00029961
738	6.43715e-05	8261.2	0.0999166	0.00029961
739	8.42441e-05	6934.28	0.110223	0.000317466
740	8.50981e-05	9450.4	0.115479	0.00235623
741	7.81022e-05	6293.61	0.114421	0.000663338
742	8.27646e-05	6079.52	0.114364	0.000464227
743	8.18631e-05	2888.21	0.110956	0.00109274
744	7.79655e-05	15224.4	0.108496	0.00168251
745	7.85638e-05	16998.2	0.108185	0.000399462
746	6.4755e-05	732.821	0.0886385	0.000399462
747	6.57055e-05	2344.6	0.0948629	0.000747664
748	8.67569e-05	20757	0.114208	0.000747664
749	8.37606e-05	9591.38	0.114258	0.000495677
750	7.70975e-05	6802.3	0.111982	0.000601817
751	8.07312e-05	5660.03	0.116167	0.00130703
752	6.75799e-05	1646.4	0.0936853	0.00204823
753	8.38581e-05	59244.3	0.124357	0.000563223
754	8.10704e-05	34660.7	0.121863	0.00186755
755	8.16897e-05	34658.8	0.122637	0.00361328
756	7.36019e-05	4966.97	0.102845	0.00246527
757	7.01378e-05	2576.89	0.0971609	0.0013799
758	7.03354e-05	2974.33	0.0971587	0.000659079
759	6.59091e-05	5220.66	0.0945392	0.000659079
760	6.61994e-05	6016.12	0.0949045	0.000399883
761	8.27471e-05	9334.84	0.108698	0.000373079
762	8.20611e-05	8025.01	0.109078	0.00204843
763	8.44595e-05	18261.8	0.115921	0.00204843
764	6.17508e-05	2328.46	0.0860788	0.00125822
765	5.99484e-05	1954.56	0.0828252	0.000766284
766	7.66256e-05	18716.1	0.106159	0.00316622
767	8.12133e-05	5247.71	0.104367	0.000978963
768	8.06776e-05	5466.4	0.104444	0.00204662
769	7.98238e-05	517.648	0.105197	0.00200855
770	5.90912e-05	5689.13	0.0885602	0.000780468
771	5.6609e-05	1103.3	0.0812262	0.00162418
772	8.15585e-05	6437.94	0.107254	0.00162418
773	6.57054e-05	2027.43	0.0942076	0.00165775
774	7.82191e-05	4119.31	0.101068	0.000464605
775	7.82191e-05	4119.31	0.101068	0.00162363
776	8.20825e-05	14679.1	0.116551	0.00165775
777	6.15976e-05	1669.06	0.0831578	0.00116388
778	7.98466e-05	5834.3	0.107737	0.00350739
779	7.98109e-05	8181.24	0.113034	0.000466649
780	7.38229e-05	1572.13	0.0924201	0.000466649
781	6.54162e-05	1017.15	0.088965	0.00162363
782	6.99943e-05	836.434	0.085786	0.00117045
783	7.28401e-05	5467.41	0.101741	0.000513497
784	7.56276e-05	14277.4	0.106714	0.000557749
785	7.69136e-05	3934.1	0.104271	0.00086941
786	7.41768e-05	3628.74	0.106117	0.000399462
787	5.68097e-05	1798.94	0.0848989	0.000915685
788	6.72743e-05	269.167	0.0815905	0.000915685
789	6.61174e-05	5399.26	0.0924518	0.0013799
790	6.3637e-05	1817.63	0.0853307	0.00159442
791	6.81834e-05	772.5	0.0948812	0.000612554
792	7.1969e-05	2391.11	0.105459	0.000557749
793	7.34972e-05	2341.13	0.108519	0.000399883
794	7.49608e-05	15888.3	0.106384	0.00982482
795	6.75005e-05	490.855	0.0878664	0.00055225
796	6.70638e-05	368.723	0.084172	0.000304492
797	6.93865e-05	1263.47	0.0920512	0.00105168
798	7.28277e-05	2168.25	0.0967627	0.000856766
799	6.88278e-05	6856.43	0.097135	0.00181914
800	6.90315e-05	10049.7	0.0974666	0.000691579
801	7.35807e-05	8065.77	0.100064	0.000612554
802	7.81212e-05	1179.82	0.0997288	0.000985376
803	5.47463e-05	1138.57	0.0806362	0.000985376
804	5.26492e-05	442.931	0.0743737	0.000985376
805	7.10839e-05	722.529	0.100333	0.000513497
806	8.34784e-05	9141.61	0.118368	0.000399883
807	8.1445e-05	8722.12	0.120171	0.000978963
808	6.97115e-05	1014.93	0.0903043	0.00200855
809	7.4314e-05	444.563	0.0937463	0.00159274
810	7.24238e-05	12017.4	0.100638	0.00159274
811	8.1333e-05	8071.03	0.117967	0.00105168
812	8.29121e-05	15690.2	0.117162	0.00116659
813	8.10168e-05	9745.19	0.116577	0.00116659
814	7.72828e-05	4681.35	0.0992031	0.000842884
815	7.98392e-05	8967.93	0.103918	0.000268924
816	7.22349e-05	7822.52	0.100743	0.000709113
817	6.79455e-05	227.646	0.0872507	0.00173698
818	6.81834e-05	772.5	0.094057	0.00125822
819	6.90559e-05	574.956	0.092395	0.00172713
820	6.90559e-05	574.956	0.092395	0.00152228
821	7.97703e-05	14877.2	0.116518	0.00156287
822	8.06e-05	15888.3	0.11713	0.00181914
823	6.83585e-05	571.179	0.0866332	0.000675247
824	8.15028e-05	6854.55	0.117271	0.000268924
825	7.26739e-05	1955.48	0.099568	0.000478027
826	7.26739e-05	1955.48	0.099568	0.000478027
827	7.68645e-05	10903.8	0.110376	0.00141997
828	6.34043e-05	1188.88	0.0857017	0.00141997
829	7.14177e-05	1923.33	0.0918109	0.000856766
830	7.71431e-05	8518.92	0.100905	0.00116659
831	7.47405e-05	5786.05	0.100032	0.000937671
832	7.87415e-05	5227.05	0.115402	0.000937671
833	7.89113e-05	4010.57	0.114707	0.000937671
834	7.25018e-05	2219.15	0.0958255	0.00878342
835	7.93312e-05	5732.36	0.118223	0.000974152
836	7.32811e-05	2017.07	0.103447	0.00156287
837	7.10859e-05	1311.21	0.0928774	0.00133762
838	7.10859e-05	1311.21	0.0928774	0.00173698
839	7.23341e-05	5775.62	0.101484	0.00549152
840	7.96165e-05	31207.1	0.124366	0.000737963
841	8.20327e-05	58266	0.12588	0.00599583
842	7.00261e-05	1162.13	0.095619	0.000786761
843	7.00261e-05	1162.13	0.095619	0.000737963
844	7.07304e-05	1065.59	0.101637	0.000954227
845	5.67707e-05	5069.95	0.0853649	0.000709787
846	7.53804e-05	7256.6	0.103835	0.00394321
847	6.99295e-05	1143.92	0.100338	0.00361328
848	7.10898e-05	1077.23	0.102091	0.000954227
849	7.25602e-05	2974.47	0.0983219	0.000726668
850	5.46256e-05	3279.65	0.081085	0.000726668
851	7.77668e-05	16368.3	0.117471	0.000709343
852	7.52942e-05	7599.59	0.113122	0.00163733
853	7.22007e-05	7333.78	0.106728	0.000370074
854	7.52942e-05	13738.1	0.115178	0.000370074
855	7.25602e-05	2974.47	0.0983219	0.0024728
856	6.9703e-05	2710.26	0.0956275	0.00158118
857	5.42818e-05	390.893	0.0732765	0.000823454
858	7.3906e-05	18361.1	0.109464	0.000823454
859	7.40777e-05	13513.1	0.108128	0.00150218
860	6.22829e-05	628.749	0.0814624	0.00150218
861	5.27022e-05	1674.85	0.0767359	0.00376254
862	5.10638e-05	1225.41	0.0749296	0.000872243
863	6.90136e-05	1980.93	0.09569	0.000484719
864	7.03031e-05	3567.68	0.0966788	0.00267097
865	7.94694e-05	51077.7	0.126192	0.00376254
866	7.60481e-05	25195	0.117554	0.00773483
867	5.67613e-05	1423.93	0.0837414	0.00161293
868	5.65851e-05	1119.18	0.0802744	0.000876061
869	7.21046e-05	6756	0.105606	0.00152629
870	5.24889e-05	905.728	0.0751433	0.000872243
871	7.18367e-05	15185.2	0.108651	0.00394321
872	6.93917e-05	6339.08	0.102642	0.000304492
873	7.68591e-05	7728.85	0.117088	0.000658046
874	6.91428e-05	3111.63	0.0980619	0.000484719
875	7.61499e-05	13807.4	0.119934	0.00150218
876	7.73022e-05	11768.3	0.121023	0.00161293
877	7.95949e-05	36405.8	0.127866	0.00267097
878	7.82628e-05	32480.8	0.12702	0.001798
879	5.47683e-05	3250.55	0.0850525	0.00551548
880	5.28449e-05	1645.75	0.0807033	0.00179723
881	7.72807e-05	16967	0.124523	0.00495708
882	5.38677e-05	2263.32	0.084216	0.00492462
883	5.47028e-05	1974.36	0.0818535	0.00370253
884	5.47911e-05	2918.13	0.0842126	0.00375107
885	7.49148e-05	12715.9	0.116877	0.001229
886	6.72039e-05	13134.8	0.103171	0.0011295
887	5.65684e-05	2508.01	0.0809394	0.00370253
888	5.67011e-05	3648.55	0.0856238	0.001229
889	7.28586e-05	17153.9	0.109347	0.00155743
890	7.02493e-05	6615.29	0.100857	0.00134174
891	6.70984e-05	12900.9	0.101966	0.00495708
892	7.46095e-05	11445.5	0.117104	0.000317466
893	6.42342e-05	8217.81	0.0972636	0.000428031
894	7.01688e-05	22842.6	0.110873	0.000428031
895	7.24259e-05	10886.8	0.114765	0.00228629
896	7.20975e-05	7298.72	0.114574	0.00228629
897	5.89846e-05	4194.76	0.0849462	0.000508084
898	5.8968e-05	5583.58	0.0856112	0.000380005
899	6.1572e-05	7540.84	0.0916212	0.000320652
900	7.36917e-05	6828.17	0.111671	0.000508084
901	7.34868e-05	13181.7	0.114515	0.00181642
902	6.67228e-05	804.913	0.0901613	0.000582949
903	5.30485e-05	2504.31	0.0817561	0.000447805
904	5.11879e-05	1117.61	0.0774472	0.000447805
905	4.97022e-05	972.702	0.0747821	0.000541479
906	4.82293e-05	516.418	0.0699019	0.000405733
907	7.65358e-05	45012.6	0.122646	0.00181642
908	7.33095e-05	35521.3	0.11752	0.00169961
909	7.64965e-05	12340	0.120951	0.00142753
910	7.34914e-05	19179.6	0.11623	0.00142753
911	7.30706e-05	18634.3	0.117295	0.00129051
912	7.61826e-05	24611.9	0.120662	0.00129051
913	7.24422e-05	1517.15	0.111204	0.00160551
914	7.44163e-05	4471.12	0.114594	0.00157246
915	7.31968e-05	29101.3	0.117502	0.000654065
916	5.13055e-05	1287.03	0.0788966	0.00268435
917	7.14198e-05	19586.2	0.113797	0.00184373
918	6.08776e-05	386.5	0.0855099	0.00057969
919	7.00607e-05	19304	0.110222	0.00057969
920	6.93835e-05	1255.49	0.105639	0.000654065
921	6.97849e-05	8438.98	0.109953	0.00160551
922	6.45038e-05	310.07	0.0838987	0.000418833
923	6.69327e-05	1242.88	0.103026	0.00268435
924	6.34276e-05	137.264	0.0900392	0.000648645
925	6.46205e-05	634.942	0.0875595	0.00108634
926	6.69688e-05	2260.48	0.096194	0.000448391
927	6.29148e-05	7776.94	0.0968712	0.000479558
928	7.16168e-05	14449.6	0.109303	0.00171359
929	7.05237e-05	14996.9	0.109554	0.000824598
930	6.82337e-05	9088.77	0.10485	0.00195654
931	6.4981e-05	2045.02	0.0973426	0.00172547
932	6.16987e-05	6956.94	0.0953206	0.00179723
933	5.09765e-05	600.359	0.0741032	0.000541479
934	5.11957e-05	769.781	0.0778445	0.00237337
935	5.03146e-05	217.46	0.0747307	0.00131736
936	6.69946e-05	9895.43	0.106508	0.00131736
937	6.42286e-05	8379.06	0.10208	0.00150777
938	6.71602e-05	1826.44	0.102089	0.0005503
939	7.12881e-05	19224.2	0.114612	0.000877014
940	7.32373e-05	6782.88	0.112428	0.000418833
941	7.02545e-05	5081.84	0.107643	0.000484498
942	6.48817e-05	215.726	0.100084	0.000978512
943	6.49184e-05	592.802	0.100414	0.0005503
944	6.9465e-05	13143	0.10845	0.001245
945	7.15248e-05	5956.07	0.111865	0.000997952
946	7.09368e-05	5920.42	0.110761	0.000630454
947	6.48302e-05	1981.4	0.0930508	0.000630454
948	6.79874e-05	8763.49	0.104116	0.00132717
949	6.70441e-05	5387.14	0.104143	0.000969832
950	6.56018e-05	4844.7	0.1053	0.00148645
951	5.15454e-05	1927.47	0.0814665	0.000380005
952	5.00093e-05	1326.28	0.0784568	0.000502905
953	6.49368e-05	3046.25	0.0954189	0.000694878
954	6.34679e-05	747.431	0.0928192	0.000694878
955	6.48705e-05	2591.57	0.0958308	0.0007489
956	5.102e-05	217.644	0.075123	0.000978512
957	6.94934e-05	9126.58	0.104067	0.0024005
958	6.83635e-05	9788.62	0.103911	0.0024005
959	6.56815e-05	2094.31	0.104111	0.00146336
960	6.42604e-05	696.482	0.0901206	0.000787517
961	7.00302e-05	14609.2	0.11334	0.000787517
962	6.71564e-05	8870.25	0.108455	0.000484498
963	6.21328e-05	1382.12	0.0888182	0.00150325
964	6.21811e-05	890.723	0.0907794	0.00150325
965	5.29313e-05	2026.96	0.0782354	0.0007489
966	5.28519e-05	1596.21	0.0774709	0.00261393
967	6.74132e-05	11633.4	0.108785	0.000479558
968	6.20146e-05	1542.67	0.0887986	0.000547043
969	6.50297e-05	711.643	0.103554	0.00146336
970	6.52649e-05	4931.92	0.105926	0.000552729
971	6.2903e-05	281.612	0.0860947	0.000826082
972	5.94968e-05	440.108	0.0837183	0.000655479
973	5.96149e-05	279.555	0.0837379	0.000966994
974	5.86003e-05	455.077	0.0804017	0.00140522
975	6.02904e-05	877.719	0.0873355	0.000969832
976	5.49837e-05	4400.04	0.0820263	0.00323755
977	6.97672e-05	10214.5	0.114644	0.00249076
978	6.91945e-05	8871.81	0.111935	0.000645301
979	6.03522e-05	3650.08	0.0938091	0.000552729
980	6.09079e-05	1508.37	0.0877351	0.00130966
981	6.44538e-05	1217.62	0.101467	0.00130966
982	6.45651e-05	1336.46	0.104606	0.000826082
983	5.94774e-05	6779.73	0.094304	0.000582949
984	5.72738e-05	6498.8	0.0905216	0.000502905
985	6.42286e-05	5495.94	0.102836	0.000612055
986	6.15584e-05	1215.15	0.0957388	0.00107379
987	6.99787e-05	3347.32	0.105282	0.00181533
988	6.4058e-05	1734.83	0.0921034	0.00342688
989	6.72202e-05	6061.61	0.100743	0.000807275
990	6.63682e-05	9439.42	0.0998951	0.00131842
991	6.33867e-05	5184.04	0.0918319	0.000440568
992	6.4342e-05	3591.71	0.104717	0.000440568
993	6.29386e-05	2485.04	0.101077	0.000268924
994	6.70939e-05	11285.5	0.108108	0.00238607
995	5.18498e-05	354.367	0.077271	0.00229708
996	5.10482e-05	232.799	0.0749217	0.00163241
997	5.93659e-05	150.171	0.0823181	0.00163241
998	6.79171e-05	4161.54	0.106494	0.000328067
999	6.60104e-05	3520.83	0.106329	0.000328067
1000	6.38814e-05	3595.8	0.0968324	0.000347138
1001	6.5628e-05	8196.15	0.102965	0.000400253
1002	5.8873e-05	395.708	0.0877953	0.000400253
1003	6.46962e-05	2272.78	0.0943983	0.00101776
1004	6.83695e-05	12686.7	0.105995	0.00256951
1005	6.62434e-05	9095.43	0.103137	0.00472481
1006	5.29193e-05	1047.9	0.0797811	0.000538747
1007	6.42707e-05	2504.17	0.0949775	0.000538747
1008	6.15182e-05	1046.43	0.0859294	0.000268924
1009	6.22139e-05	1356.83	0.0892299	0.000268924
1010	6.00616e-05	460.575	0.0856185	0.000866811
1011	5.5023e-05	3836.58	0.0845379	0.000866811
1012	6.20739e-05	931.303	0.0876568	0.00102412
1013	6.18996e-05	612.513	0.0862243	0.00229708
1014	6.69731e-05	8769.63	0.108643	0.000987122
1015	6.63781e-05	4897.95	0.106321	0.000987122
1016	6.20242e-05	4230.41	0.101074	0.00113402
1017	5.8413e-05	150.27	0.0815739	0.00102412
1018	5.95812e-05	435.473	0.0834154	0.000334933
1019	6.12525e-05	4475.65	0.0975441	0.000268924
1020	5.96406e-05	686.819	0.084346	0.00107038
1021	5.89203e-05	364.546	0.083529	0.00256951
1022	6.06215e-05	1285.04	0.086073	0.000343306
1023	5.3256e-05	1846.31	0.0811574	0.00034295
1024	5.1721e-05	1793.03	0.0808249	0.000334933
1025	6.51474e-05	10542	0.107548	0.00145927
1026	6.27493e-05	7763.56	0.103119	0.000345949
1027	5.34304e-05	1954.36	0.0808919	0.00034295
1028	6.58953e-05	3687.38	0.105582	0.000345949
1029	6.43222e-05	3438.59	0.100438	0.0033962
1030	5.99187e-05	4705.29	0.095236	0.0033962
1031	5.86119e-05	5665.83	0.0934659	0.00392591
1032	6.38394e-05	2228.03	0.0996995	0.00392591
1033	6.35418e-05	3597.02	0.103046	0.00367915
1034	6.3657e-05	3430.47	0.103793	0.00210851
1035	6.3279e-05	8189.39	0.106714	0.0025375
1036	6.19813e-05	1954.52	0.097993	0.000343306
1037	5.24283e-05	772.5	0.0703179	0.00207576
1038	5.24283e-05	772.5	0.0694844	0.0024258
1039	5.46376e-05	2314	0.0765346	0.00210851
1040	5.46318e-05	1541.5	0.0762517	0.00472481
1041	5.70283e-05	3848	0.0823728	0.00377667
1042	5.70158e-05	2306.5	0.0800087	0.0024258
1043	6.14064e-05	3519.34	0.102411	0.000397265
1044	6.44629e-05	8275.74	0.101932	0.000397265
1045	6.20012e-05	4275.75	0.100023	0.000349842
1046	5.76165e-05	3591.71	0.0922489	0.000349842
1047	5.53906e-05	2422.43	0.0869938	0.00035671
1048	6.19796e-05	3231.48	0.0917832	0.00035671
1049	6.36962e-05	6927.89	0.0950051	0.00377667
1050	6.55309e-05	9472.93	0.0998562	0.000347138
1051	6.17417e-05	6149.82	0.0947064	0.000441486
1052	5.96236e-05	5659.17	0.0886518	0.00226599
1053	5.56481e-05	1848.76	0.0868213	0.00401203
1054	5.99416e-05	2627.72	0.0973391	0.00132306
1055	5.96643e-05	2823.55	0.0984107	0.00160411
1056	6.12893e-05	5048.06	0.0945786	0.000979434
1057	6.28158e-05	5282.2	0.0963513	0.000351021
1058	6.2693e-05	5737.71	0.0937349	0.000351021
1059	6.01476e-05	3968.57	0.0889605	0.00213766
1060	5.79023e-05	2561.05	0.0861928	0.000710157
1061	5.58426e-05	743.374	0.080761	0.00124413
1062	6.14801e-05	3846.29	0.0929364	0.000503556
1063	6.02164e-05	2833.71	0.0960829	0.000979434
1064	5.77171e-05	922.874	0.0885102	0.000835894
1065	6.27512e-05	9205.33	0.103763	0.000538558
1066	6.02183e-05	4275.47	0.0967274	0.000538558
1067	5.78991e-05	2250.79	0.0850878	0.00202122
1068	6.20179e-05	5510.7	0.0995396	0.000503556
1069	5.99582e-05	3862.68	0.0968557	0.00145927
1070	6.00362e-05	3272.02	0.0979562	0.002063
1071	6.05902e-05	5441.94	0.0968726	0.00239113
1072	5.78563e-05	1576.44	0.0922166	0.00239113
1073	5.57666e-05	1051.09	0.0854858	0.000317216
1074	5.95972e-05	3582.13	0.0948661	0.000441486
1075	5.84405e-05	2415.73	0.0907542	0.000437139
1076	5.6134e-05	632.108	0.0805234	0.00201075
1077	5.61403e-05	1018.11	0.0827312	0.00269106
1078	5.51162e-05	274.733	0.0787077	0.002063
1079	5.6229e-05	370.281	0.0832915	0.00219851
1080	5.49148e-05	773.961	0.0826616	0.000301449
1081	5.49179e-05	849.709	0.0837644	0.000838828
1082	6.01783e-05	4132.13	0.0941795	0.000268924
1083	5.78163e-05	1433.1	0.0896687	0.00222369
1084	5.52992e-05	1755.68	0.0866784	0.00215906
1085	5.72292e-05	2541.03	0.0894021	0.000670475
1086	5.79131e-05	985.43	0.0891236	0.000268924
1087	5.7765e-05	2240.25	0.0926444	0.00215906
1088	5.74039e-05	1959.71	0.0906548	0.00218836
1089	5.54e-05	769.214	0.0859578	0.00218836
1090	5.47996e-05	213.727	0.0816738	0.000532125
1091	5.40985e-05	190.815	0.0823801	0.00072123
1092	5.85502e-05	3068.13	0.0920721	0.00225816
1093	5.71274e-05	1184.69	0.0885204	0.00124413
1094	5.47717e-05	667.964	0.082658	0.000301449
1095	5.64865e-05	1625.76	0.0861179	0.000786558
1096	5.42079e-05	436.62	0.0838869	0.000937499
1097	5.50567e-05	1062.62	0.0846891	0.000937499
1098	5.53348e-05	1596.34	0.0862119	0.00269106
