# Supplementary material for: Analyzing the impact of spatial centrality and courtyard diversity on tourist attractions in the walled city of Lefkoşa
Source: PLoS One. 2025 Aug 22;20(8):e0330956. doi: 10.1371/journal.pone.0330956 (PMC12373240; doi:10.1371/journal.pone.0330956)
Supplement: S1 Data — (ZIP) [file pone.0330956.s001.zip › Minimal Data Set/GLR.shp.xml]

<?xml version="1.0" encoding="UTF-8"?>
<metadata xml:lang="en"><Esri><CreaDate>20250101</CreaDate><CreaTime>01322800</CreaTime><ArcGISFormat>1.0</ArcGISFormat><SyncOnce>TRUE</SyncOnce><DataProperties><lineage><Process ToolSource="c:\program files\arcgis\pro\Resources\ArcToolbox\toolboxes\GeoAnalytics Desktop Tools.tbx\GeneralizedLinearRegression" Date="20250101" Time="013228">GeneralizedLinearRegression "Data Extra" AV30 CONTINUOUS Straightn "C:\Users\musta\OneDrive\Research\014_Flow and Attraction\GLR.shp" # # # # C:\Users\musta\OneDrive\Documents\ArcGIS\Projects\MyProject16\GLR3.csv</Process></lineage><LayerFile>{"type":"CIMLayerDocument","version":"3.4.0","build":55405,"layers":["CIMPATH=Map/GLR.json"],"layerDefinitions":[{"type":"CIMFeatureLayer","name":"GLR","uRI":"CIMPATH=Map/GLR.json","sourceModifiedTime":{"type":"TimeInstant"},"useSourceMetadata":true,"description":"GLR","layerElevation":{"type":"CIMLayerElevationSurface","elevationSurfaceLayerURI":"CIMPATH=Map/885ff417890e4fefa3b9ba3c9acc4cde.json"},"expanded":true,"layerType":"Operational","showLegends":true,"visibility":true,"displayCacheType":"Permanent","maxDisplayCacheAge":5,"showPopups":true,"serviceLayerID":-1,"refreshRate":-1,"refreshRateUnit":"esriTimeUnitsSeconds","blendingMode":"Alpha","allowDrapingOnIntegratedMesh":true,"autoGenerateFeatureTemplates":true,"featureElevationExpression":"0","featureTable":{"type":"CIMFeatureTable","displayField":"AV30","editable":true,"dataConnection":{"type":"CIMStandardDataConnection"},"studyAreaSpatialRel":"esriSpatialRelUndefined","searchOrder":"esriSearchOrderSpatial"},"htmlPopupEnabled":true,"selectable":true,"featureCacheType":"Session","displayFiltersType":"ByScale","featureBlendingMode":"Alpha","layerEffectsMode":"Layer","renderer":{"type":"CIMClassBreaksRenderer","barrierWeight":"None","classBreakType":"GraduatedColor","field":"STD_RESID","polygonSymbolColorTarget":"Fill","drawGraduatedSymbolsAboveAllLayers":true,"classificationMethod":"Manual","breaks":[{"type":"CIMClassBreak","label":"\u003c -2.5 Std. Dev.","patch":"Default","symbol":{"type":"CIMSymbolReference","symbol":{"type":"CIMPointSymbol","symbolLayers":[{"type":"CIMVectorMarker","enable":true,"anchorPointUnits":"Relative","dominantSizeAxis3D":"Z","size":8,"billboardMode3D":"FaceNearPlane","frame":{"xmin":-1,"ymin":-1,"xmax":1,"ymax":1},"markerGraphics":[{"type":"CIMMarkerGraphic","geometry":{"curveRings":[[[6.123233995736766e-17,1],{"a":[[6.123233995736766e-17,1],[0,0],0,1]}]]},"symbol":{"type":"CIMPolygonSymbol","symbolLayers":[{"type":"CIMSolidFill","enable":true,"color":{"type":"CIMRGBColor","values":[45,0,75,100]}}],"angleAlignment":"Map"}}],"respectFrame":true}],"haloSize":1,"scaleX":1,"angleAlignment":"Display"}},"upperBound":-2.5},{"type":"CIMClassBreak","label":"-2.5 - -1.5 Std. Dev.","patch":"Default","symbol":{"type":"CIMSymbolReference","symbol":{"type":"CIMPointSymbol","symbolLayers":[{"type":"CIMVectorMarker","enable":true,"anchorPointUnits":"Relative","dominantSizeAxis3D":"Z","size":8,"billboardMode3D":"FaceNearPlane","frame":{"xmin":-1,"ymin":-1,"xmax":1,"ymax":1},"markerGraphics":[{"type":"CIMMarkerGraphic","geometry":{"curveRings":[[[6.123233995736766e-17,1],{"a":[[6.123233995736766e-17,1],[0,0],0,1]}]]},"symbol":{"type":"CIMPolygonSymbol","symbolLayers":[{"type":"CIMSolidFill","enable":true,"color":{"type":"CIMRGBColor","values":[113,90,160,100]}}],"angleAlignment":"Map"}}],"respectFrame":true}],"haloSize":1,"scaleX":1,"angleAlignment":"Display"}},"upperBound":-1.5},{"type":"CIMClassBreak","label":"-1.5 - -0.5 Std. Dev.","patch":"Default","symbol":{"type":"CIMSymbolReference","symbol":{"type":"CIMPointSymbol","symbolLayers":[{"type":"CIMVectorMarker","enable":true,"anchorPointUnits":"Relative","dominantSizeAxis3D":"Z","size":8,"billboardMode3D":"FaceNearPlane","frame":{"xmin":-1,"ymin":-1,"xmax":1,"ymax":1},"markerGraphics":[{"type":"CIMMarkerGraphic","geometry":{"curveRings":[[[6.123233995736766e-17,1],{"a":[[6.123233995736766e-17,1],[0,0],0,1]}]]},"symbol":{"type":"CIMPolygonSymbol","symbolLayers":[{"type":"CIMSolidFill","enable":true,"color":{"type":"CIMRGBColor","values":[191,187,218,100]}}],"angleAlignment":"Map"}}],"respectFrame":true}],"haloSize":1,"scaleX":1,"angleAlignment":"Display"}},"upperBound":-0.5},{"type":"CIMClassBreak","label":"-0.5 - 0.5 Std. Dev.","patch":"Default","symbol":{"type":"CIMSymbolReference","symbol":{"type":"CIMPointSymbol","symbolLayers":[{"type":"CIMVectorMarker","enable":true,"anchorPointUnits":"Relative","dominantSizeAxis3D":"Z","size":8,"billboardMode3D":"FaceNearPlane","frame":{"xmin":-1,"ymin":-1,"xmax":1,"ymax":1},"markerGraphics":[{"type":"CIMMarkerGraphic","geometry":{"curveRings":[[[6.123233995736766e-17,1],{"a":[[6.123233995736766e-17,1],[0,0],0,1]}]]},"symbol":{"type":"CIMPolygonSymbol","symbolLayers":[{"type":"CIMSolidFill","enable":true,"color":{"type":"CIMRGBColor","values":[247,247,247,100]}}],"angleAlignment":"Map"}}],"respectFrame":true}],"haloSize":1,"scaleX":1,"angleAlignment":"Display"}},"upperBound":0.5},{"type":"CIMClassBreak","label":"0.5 - 1.5 Std. Dev.","patch":"Default","symbol":{"type":"CIMSymbolReference","symbol":{"type":"CIMPointSymbol","symbolLayers":[{"type":"CIMVectorMarker","enable":true,"anchorPointUnits":"Relative","dominantSizeAxis3D":"Z","size":8,"billboardMode3D":"FaceNearPlane","frame":{"xmin":-1,"ymin":-1,"xmax":1,"ymax":1},"markerGraphics":[{"type":"CIMMarkerGraphic","geometry":{"curveRings":[[[6.123233995736766e-17,1],{"a":[[6.123233995736766e-17,1],[0,0],0,1]}]]},"symbol":{"type":"CIMPolygonSymbol","symbolLayers":[{"type":"CIMSolidFill","enable":true,"color":{"type":"CIMRGBColor","values":[199,234,229,100]}}],"angleAlignment":"Map"}}],"respectFrame":true}],"haloSize":1,"scaleX":1,"angleAlignment":"Display"}},"upperBound":1.5},{"type":"CIMClassBreak","label":"1.5 - 2.5 Std. Dev.","patch":"Default","symbol":{"type":"CIMSymbolReference","symbol":{"type":"CIMPointSymbol","symbolLayers":[{"type":"CIMVectorMarker","enable":true,"anchorPointUnits":"Relative","dominantSizeAxis3D":"Z","size":8,"billboardMode3D":"FaceNearPlane","frame":{"xmin":-1,"ymin":-1,"xmax":1,"ymax":1},"markerGraphics":[{"type":"CIMMarkerGraphic","geometry":{"curveRings":[[[6.123233995736766e-17,1],{"a":[[6.123233995736766e-17,1],[0,0],0,1]}]]},"symbol":{"type":"CIMPolygonSymbol","symbolLayers":[{"type":"CIMSolidFill","enable":true,"color":{"type":"CIMRGBColor","values":[90,180,172,100]}}],"angleAlignment":"Map"}}],"respectFrame":true}],"haloSize":1,"scaleX":1,"angleAlignment":"Display"}},"upperBound":2.5},{"type":"CIMClassBreak","label":"\u003e 2.5 Std. Dev.","patch":"Default","symbol":{"type":"CIMSymbolReference","symbol":{"type":"CIMPointSymbol","symbolLayers":[{"type":"CIMVectorMarker","enable":true,"anchorPointUnits":"Relative","dominantSizeAxis3D":"Z","size":8,"billboardMode3D":"FaceNearPlane","frame":{"xmin":-1,"ymin":-1,"xmax":1,"ymax":1},"markerGraphics":[{"type":"CIMMarkerGraphic","geometry":{"curveRings":[[[6.123233995736766e-17,1],{"a":[[6.123233995736766e-17,1],[0,0],0,1]}]]},"symbol":{"type":"CIMPolygonSymbol","symbolLayers":[{"type":"CIMSolidFill","enable":true,"color":{"type":"CIMRGBColor","values":[1,102,94,100]}}],"angleAlignment":"Map"}}],"respectFrame":true}],"haloSize":1,"scaleX":1,"angleAlignment":"Display"}},"upperBound":10000}],"minimumBreak":-10000,"showInAscendingOrder":true,"defaultSymbolPatch":"Default","alwaysUpdateClassLabels":true,"sampleSize":10000,"normalizationType":"Nothing","useExclusionSymbol":false,"exclusionSymbolPatch":"Default"},"scaleSymbols":true,"snappable":true}]}</LayerFile></DataProperties></Esri></metadata>
