# Supplementary material for: Analyzing the impact of spatial centrality and courtyard diversity on tourist attractions in the walled city of Lefkoşa
Source: PLoS One. 2025 Aug 22;20(8):e0330956. doi: 10.1371/journal.pone.0330956 (PMC12373240; doi:10.1371/journal.pone.0330956)
Supplement: S1 Data — (ZIP) [file pone.0330956.s001.zip › Minimal Data Set/QGIS_Ready_Data.csv]

Point	Location	In-29	Out-29	In -30	Out-30	AV-29	AV-30	Coordiante	Latitude	Longitude
1		49	41	46	36	45	41	35.1756925,33.3618249	35.1756925	33.3618249
2		38	30	55	35	34	45	35.1762691,33.3614104	35.1762691	33.3614104
3	Buyuk Han	57	58	130	129	58	130	35.1762855,33.3625989	35.1762855	33.3625989
4		11	14	8	11	13	10	35.1766385,33.3638598	35.1766385	33.3638598
5	Venetian Column	36	37	25	24	37	24	35.178006,33.360771	35.178006	33.360771
6		5	12	3	12	8	8	35.178178,33.361357	35.178178	33.361357
7		58	16	62	35	37	49	35.1761490,33.3636121	35.176149	33.3636121
8		3	6	4	5	4	5	35.177829,33.360249	35.177829	33.360249
9		11	12	14	13	11	14	35.1757964,33.3616570	35.1757964	33.361657
10		5	4	8	7	5	8	35.1775389,33.3614561	35.1775389	33.3614561
11	Check Point	73	70	75	92	72	84	35.1753992,33.3614979	35.1753992	33.3614979
12		3	2	11	7	3	9	35.1755926,33.3613362	35.1755926	33.3613362
13		10	5	9	15	8	12	35.1758812,33.3618294	35.1758812	33.3618294
14		56	35	58	47	46	52	35.1759529,33.3641754	35.1759529	33.3641754
15		27	26	57	31	27	44	35.1763316,33.3629106	35.1763316	33.3629106
16	Bedesten	78	75	48	47	77	48	35.1762925,33.3640117	35.1762925	33.3640117
17		7	4	8	4	6	6	35.1757879,33.3639317	35.1757879	33.3639317
18		17	9	56	19	13	38	35.178256,33.360442	35.178256	33.360442
19		53	44	54	45	49	49	35.178571,33.361097	35.178571	33.361097
20		22	17	27	37	20	32	35.1762113,33.3622657	35.1762113	33.3622657
21		26	24	40	41	25	41	35.1776009,33.3611797	35.1776009	33.3611797
22		15	21	39	44	18	42	35.1768654,33.3609293	35.1768654	33.3609293
23		53	44	54	45	49	49	35.1801140,33.3615001	35.180114	33.3615001
24		17	9	56	19	13	38	35.178753,33.358574	35.178753	33.358574
25		24	23	40	43	24	42	35.177451,33.359909	35.177451	33.359909
26		26	22	39	41	24	40	35.177024,33.359817	35.177024	33.359817
27		17	9	56	19	13	38	35.1760930,33.3600857	35.176093	33.3600857
28		26	22	40	41	24	41	35.1769834,33.3624089	35.1769834	33.3624089
29		53	44	54	45	49	49	35.178585,33.361139	35.178585	33.361139
30		37	36	25	27	37	26	35.181283,33.361911	35.181283	33.361911
31		36	38	24	24	37	24	35.179540,33.358167	35.17954	33.358167
32		17	9	56	19	13	38	35.178753,33.358574	35.178753	33.358574
